# Supplementary material for: Hospital Surge Capacity Preparedness in Disasters and Emergencies: Protocol for a Systematic Review
Source: Int J Environ Res Public Health. 2022 Oct 18;19(20):13437. doi: 10.3390/ijerph192013437 (PMC9603163; doi:10.3390/ijerph192013437)
Supplement: Supplementary file 1 [file ijerph-19-13437-s001.zip]

Archive with 1 entries (1 files):
- ijerph-1977923-supplementary.pdf
